# Supplementary material for: Factors influencing fans’ spectating experience and configuration effects in CBA league
Source: PLoS One. 2025 Jan 3;20(1):e0316706. doi: 10.1371/journal.pone.0316706 (PMC11698371; doi:10.1371/journal.pone.0316706)
Supplement: S2 Appendix — (XLSX) [file pone.0316706.s002.xlsx]

## Sheet: Sheet1
GG1	GG2	GG3	GG4	GG5	GG6	QG1	QG2	QG3	QG4	QG5	SK1	SK2	SK3	SK4	XD1	XD2	XD3	XD4	GL1	GL2	GL3	GL4	QMFW1	QMFW2	QMFW3	QMFW4	QMFW5	CXGS1	CXGS2	CXGS3	CXGS4
4	3	4	4	5	4	3	4	4	4	4	5	4	5	4	5	3	2	4	4	5	4	3	5	5	4	3	1	5	5	5	4
1	2	2	2	2	2	1	3	2	2	2	2	4	4	2	3	2	2	4	5	4	4	5	4	4	3	3	3	3	4	3	3
4	4	4	3	3	3	3	3	3	2	4	5	5	4	3	3	2	4	4	3	4	4	3	2	2	2	2	2	3	4	3	2
5	4	5	4	5	4	3	3	3	3	3	5	4	5	5	5	5	5	3	4	4	5	4	3	3	4	2	2	5	5	4	4
4	4	4	5	1	4	3	3	3	2	3	4	4	4	4	3	3	3	4	3	4	4	3	5	5	3	4	4	4	4	3	4
5	5	4	4	4	4	5	4	4	4	5	4	3	5	4	5	5	5	5	4	5	5	5	2	3	3	3	2	5	3	3	4
5	5	5	5	5	5	5	5	5	5	3	5	2	2	4	3	5	5	4	4	5	5	5	5	5	5	5	5	5	5	5	5
3	4	5	4	4	4	4	4	4	4	4	5	3	4	4	5	4	4	4	4	4	5	4	4	5	4	4	4	4	5	5	4
4	4	4	4	4	4	4	5	4	3	5	5	5	5	5	5	4	4	4	3	5	5	5	4	5	4	4	4	5	5	5	5
4	3	4	3	3	3	4	4	4	3	4	4	3	5	5	5	5	5	5	4	5	4	5	3	4	4	3	3	4	4	2	4
4	4	4	4	5	5	5	4	4	3	4	4	4	4	4	5	4	4	5	3	4	3	3	3	3	3	3	3	5	5	5	4
4	5	5	4	5	5	2	5	3	2	3	4	4	5	5	4	3	3	3	4	4	3	4	3	3	3	3	3	3	3	3	3
3	3	3	3	4	3	2	2	2	2	3	5	5	5	1	3	5	5	5	3	4	3	4	2	2	2	2	2	5	5	5	2
4	4	4	3	4	4	3	3	3	3	3	5	5	5	5	5	3	2	5	4	4	5	4	4	5	5	4	4	3	5	3	3
3	3	3	2	3	3	3	3	3	2	4	3	3	3	3	3	3	3	3	3	4	3	3	3	3	3	3	3	3	3	3	3
4	4	4	4	4	4	5	5	5	4	5	5	5	4	5	5	4	5	5	5	5	5	5	3	5	3	3	5	4	3	4	4
2	2	3	1	2	2	3	3	3	3	3	5	4	5	5	4	4	3	3	4	4	4	4	3	3	3	3	3	5	5	4	2
4	4	4	4	3	4	3	4	4	3	3	4	4	4	4	4	3	3	4	4	4	5	4	3	2	3	3	3	4	4	4	4
3	4	4	3	5	4	4	5	3	4	4	5	5	5	5	3	4	3	5	4	4	4	4	4	5	4	3	3	5	5	5	4
4	4	4	4	4	4	5	5	5	5	5	3	3	3	3	3	2	3	3	5	5	5	5	2	5	3	5	5	3	3	2	4
5	5	5	5	5	2	4	4	4	4	4	5	5	5	5	5	5	5	5	5	5	5	5	3	4	3	4	5	5	5	5	5
5	5	5	5	5	4	3	3	4	2	2	1	1	1	4	4	4	4	4	3	3	4	3	4	3	2	3	1	3	3	3	3
4	5	5	4	5	5	5	5	5	4	5	5	5	5	5	5	5	5	5	5	5	5	5	5	5	5	5	5	4	5	5	5
3	3	3	3	4	3	3	4	3	3	3	5	5	5	5	4	2	4	3	4	4	3	5	5	4	4	2	4	4	4	4	3
3	4	4	1	4	4	4	5	4	5	4	4	4	4	4	4	4	4	4	4	4	5	4	4	4	4	4	3	4	4	4	4
5	5	5	5	5	5	5	5	5	4	5	5	5	5	5	4	4	5	5	5	5	5	5	5	5	5	5	5	5	5	5	5
4	4	5	4	4	3	4	5	3	3	4	5	5	5	5	5	4	4	5	4	5	5	4	4	5	5	4	4	5	5	4	5
4	3	3	3	3	3	4	4	4	3	5	5	3	4	4	3	4	3	4	3	4	3	4	4	3	3	3	3	4	2	4	3
5	4	4	4	5	4	4	4	3	4	3	4	4	4	5	5	5	5	5	3	4	3	3	4	4	5	3	3	4	3	3	4
3	2	3	3	4	3	4	4	4	4	4	5	4	4	4	4	4	5	5	5	5	5	5	3	3	3	2	2	3	5	4	3
3	3	3	3	3	3	4	5	4	3	4	4	4	4	4	4	2	4	3	3	4	3	4	4	4	5	4	4	4	4	4	3
3	3	3	4	3	3	4	3	3	3	3	3	3	3	3	4	5	5	5	3	4	3	2	3	4	3	3	5	3	3	3	3
4	5	5	5	4	3	4	4	4	3	4	4	4	4	4	4	4	4	4	5	5	5	5	4	3	4	3	4	4	4	4	4
5	4	5	5	4	5	5	5	4	3	5	5	5	5	5	5	5	5	5	5	5	5	5	5	4	5	5	5	5	5	5	5
5	4	4	4	4	4	3	4	4	3	3	5	5	4	5	4	5	5	4	5	5	5	5	4	3	3	3	3	4	5	4	4
3	4	4	4	4	4	3	3	3	3	3	5	4	4	5	4	3	4	2	4	4	4	5	3	4	3	3	3	3	4	4	4
5	5	5	4	5	5	5	5	5	5	5	5	5	5	5	5	5	5	5	5	5	5	5	5	5	5	5	5	5	5	5	5
4	3	4	4	4	5	2	3	3	3	5	4	3	3	4	4	4	4	4	4	4	4	4	4	4	4	4	3	4	1	5	5
5	4	5	5	5	5	4	4	4	4	3	5	5	1	5	5	1	5	5	5	5	5	5	4	4	4	1	4	1	5	1	5
4	4	4	4	5	4	4	4	5	3	4	4	5	5	5	5	4	4	4	3	4	3	3	4	5	4	4	4	4	4	4	4
4	4	4	4	4	4	4	4	4	4	4	5	5	5	5	5	4	4	5	3	3	4	3	3	5	3	3	3	2	1	1	3
4	5	4	4	5	5	4	5	4	4	4	4	4	4	4	2	4	2	5	3	3	5	4	5	2	4	4	2	4	4	4	4
3	3	2	3	4	2	4	4	4	4	5	5	5	5	5	5	3	5	5	4	4	4	4	3	3	3	4	3	5	5	5	4
5	5	5	5	5	5	3	3	3	3	3	5	5	5	2	4	4	4	4	4	4	4	4	3	3	3	3	3	3	3	3	3
5	3	4	4	4	2	4	4	5	4	4	4	4	4	4	4	4	4	4	5	5	4	5	4	4	4	4	4	4	4	4	4
3	3	3	3	3	3	5	3	3	2	3	5	5	4	3	4	5	4	5	3	3	4	3	5	2	4	4	4	4	4	4	4
3	3	3	3	3	3	4	4	4	5	4	5	5	4	5	5	5	3	5	5	3	4	4	4	4	5	4	4	3	3	2	3
4	4	4	4	4	4	4	4	4	3	4	4	4	3	5	5	4	4	5	4	4	5	4	4	4	4	4	4	4	4	5	5
4	3	3	3	3	3	4	5	4	4	4	4	5	4	4	4	4	4	4	4	4	5	4	4	4	4	3	3	3	3	3	4
4	4	4	4	3	3	3	4	4	3	4	4	4	3	4	4	4	4	4	4	4	5	4	2	4	3	3	3	3	3	3	4
5	4	4	3	4	4	3	4	3	3	3	4	4	4	4	4	2	4	4	5	5	5	5	4	4	4	4	3	4	4	4	4
4	5	3	4	4	4	4	5	5	3	3	4	4	4	4	5	4	4	4	1	2	4	3	5	5	5	5	5	5	4	5	4
5	5	4	5	5	5	2	2	2	2	3	3	3	3	3	3	3	3	3	2	4	4	3	3	3	4	3	3	2	2	2	2
3	3	3	3	3	3	3	3	3	3	4	3	3	3	3	4	4	5	5	5	4	5	5	3	4	5	4	4	5	4	4	4
4	4	4	3	4	5	4	5	5	3	4	4	4	3	4	5	4	5	5	5	5	5	5	4	4	5	2	4	5	5	5	4
4	4	3	4	5	4	4	4	4	4	4	4	4	5	5	4	4	3	4	4	4	5	4	4	3	4	3	2	3	3	3	3
3	4	2	3	3	3	5	4	3	3	4	5	4	5	5	5	4	4	2	4	3	5	4	4	4	3	4	4	5	5	5	5
3	2	3	3	3	3	4	5	4	4	4	3	4	3	4	4	2	5	4	4	4	5	4	4	5	4	4	4	5	5	4	3
4	2	3	2	3	3	4	3	3	3	3	1	1	1	1	4	4	5	5	2	3	1	3	4	5	3	2	3	3	3	3	3
4	3	4	3	4	4	5	5	5	5	5	5	5	4	3	4	4	3	4	5	3	3	4	1	3	4	1	4	4	4	5	4
5	5	5	5	5	4	4	4	4	2	4	5	5	5	5	5	5	5	5	2	3	3	2	3	5	5	2	5	5	5	5	5
4	3	4	4	5	4	4	5	5	2	4	5	5	5	5	4	5	4	4	5	5	5	5	3	3	3	3	3	4	2	3	4
4	4	4	4	5	4	3	5	4	4	4	4	4	3	4	5	3	3	5	4	4	3	4	3	3	4	3	2	3	4	4	4
4	5	4	3	5	4	4	5	4	4	4	3	4	4	5	5	4	3	4	2	3	3	5	4	4	4	4	5	3	4	3	4
5	4	4	4	3	4	4	5	4	2	4	5	5	4	4	4	4	4	4	2	4	5	4	5	5	5	5	5	5	5	5	5
4	4	4	4	5	4	3	3	3	2	3	4	4	4	4	3	4	3	3	5	4	5	4	3	4	3	2	3	4	3	3	3
4	3	3	4	5	4	4	4	4	4	5	5	4	5	4	4	4	4	4	4	3	5	5	4	3	4	4	4	5	5	4	4
5	5	5	5	5	4	4	5	4	4	4	4	5	4	4	2	2	2	4	5	5	5	5	5	5	3	5	5	5	4	4	5
4	4	5	5	4	4	4	4	4	3	4	4	5	4	4	5	4	5	4	4	5	5	4	4	4	4	4	4	5	4	5	4
4	4	4	3	4	1	5	4	4	3	4	5	3	4	3	4	4	5	5	4	5	5	5	5	4	5	4	5	5	4	4	5
5	5	3	3	4	4	3	4	3	5	3	4	4	4	4	5	4	4	5	4	4	5	4	5	5	4	4	3	4	4	4	4
3	3	3	3	3	3	3	3	3	2	3	5	5	5	5	4	2	4	3	4	3	5	4	4	5	4	4	3	4	5	4	4
5	4	4	4	4	4	4	4	4	4	4	5	3	4	4	4	4	4	5	2	3	3	3	3	5	3	4	4	4	4	4	3
3	3	3	4	3	3	4	5	4	4	4	4	4	4	4	4	4	4	4	2	5	5	5	4	3	4	4	4	4	4	4	4
5	4	3	4	4	4	3	4	3	2	3	4	4	4	4	5	3	4	4	4	5	5	4	4	3	3	1	2	4	3	4	4
5	4	3	3	4	4	4	4	3	4	4	4	4	4	3	4	4	4	4	2	5	5	4	5	4	4	3	3	4	4	4	4
4	5	5	5	5	5	3	3	3	3	2	5	3	4	3	5	5	5	4	2	5	5	4	3	3	3	2	2	5	5	5	4
3	3	3	3	3	4	4	4	4	4	4	3	3	3	3	3	3	3	3	1	3	3	3	2	3	4	3	3	3	3	3	3
4	4	4	3	4	4	3	3	3	3	4	4	4	4	4	5	4	2	3	1	3	2	3	3	4	2	2	2	1	4	1	4
5	5	5	5	5	5	4	5	3	4	3	4	4	3	4	4	3	3	4	4	3	3	4	4	3	3	3	4	4	4	3	3
4	4	4	3	4	4	4	4	3	3	4	4	4	4	4	2	2	3	4	5	5	3	4	4	3	5	2	3	3	2	4	3
3	5	4	4	4	4	4	4	4	4	5	4	3	4	4	4	4	5	5	4	5	5	4	4	3	4	4	4	4	4	5	5
3	4	4	4	5	4	3	4	3	4	4	2	4	3	4	4	3	4	4	4	3	2	2	5	4	4	3	4	2	4	3	2
4	3	4	4	4	4	3	5	3	3	5	5	5	5	5	4	3	3	4	1	3	2	3	4	4	4	4	4	2	2	2	4
1	1	1	1	4	1	1	1	2	1	1	4	5	4	5	1	1	1	1	1	1	1	1	1	1	1	1	1	1	1	1	1
4	4	4	4	3	4	3	4	5	3	4	5	3	3	5	4	4	4	3	4	5	2	4	5	4	3	4	4	4	4	4	4
4	3	4	4	4	4	5	5	5	4	5	5	5	5	5	5	5	5	5	4	5	5	4	5	5	4	3	5	5	5	5	5
4	4	4	4	5	2	3	4	3	3	3	5	5	5	5	5	3	2	5	4	5	4	4	5	4	4	4	4	5	3	4	5
4	4	4	3	5	5	4	4	4	3	4	4	4	4	4	4	4	4	4	4	5	5	4	4	4	4	3	4	4	4	4	4
4	4	5	4	5	4	5	5	5	3	5	5	4	5	5	5	5	5	5	5	5	5	5	5	5	5	5	5	5	5	5	5
3	3	3	3	3	3	3	4	3	2	3	4	4	4	4	4	4	4	4	4	5	4	4	5	4	5	4	4	3	4	4	4
2	3	3	2	3	2	3	3	4	3	3	2	1	4	1	2	4	1	2	5	5	4	5	4	4	3	3	3	4	2	1	3
4	4	4	4	5	5	4	4	4	4	3	4	3	4	5	4	4	3	5	5	3	4	5	3	4	3	3	3	3	3	3	3
5	5	5	5	5	5	4	5	4	4	4	5	5	5	5	5	5	5	5	5	5	5	5	3	4	3	2	2	5	5	5	5
5	4	4	4	3	4	3	5	4	4	4	4	2	5	5	4	4	2	5	5	5	3	5	4	4	4	4	4	5	4	5	4
4	4	4	4	5	4	3	4	3	4	4	4	3	4	3	4	4	4	4	4	4	3	5	5	5	4	4	4	4	4	4	4
4	4	4	4	4	4	4	5	4	4	4	4	3	4	4	4	2	2	3	4	4	4	4	4	4	4	3	4	4	3	3	4
4	4	4	4	4	4	4	4	3	3	4	3	3	3	4	5	3	3	4	3	5	4	4	4	4	4	3	4	4	3	4	4
3	5	3	4	5	4	4	3	3	3	4	5	5	5	5	5	5	3	5	4	4	4	5	4	4	3	4	4	5	4	5	5
5	4	4	5	5	4	4	4	4	2	4	4	2	2	4	5	5	4	4	2	5	4	5	4	5	5	5	5	4	4	3	4
4	4	4	3	4	3	3	3	5	3	3	3	4	4	4	3	4	5	4	3	1	3	3	4	4	4	4	4	4	3	5	4
5	3	3	4	5	4	4	5	4	3	4	4	4	3	4	5	4	4	4	5	4	4	4	4	4	4	4	4	4	5	5	4
5	5	5	5	5	5	5	5	4	4	4	5	5	5	5	5	5	5	5	3	4	5	5	5	5	5	5	5	5	5	5	5
5	4	4	4	4	3	4	4	3	4	3	5	5	4	4	5	2	2	2	3	5	3	4	4	4	4	4	4	5	5	4	4
4	2	3	3	4	3	4	4	4	4	4	4	4	2	2	5	5	5	5	3	2	3	2	3	3	3	2	3	3	3	3	3
5	4	4	2	3	4	3	5	2	4	4	4	4	3	4	4	3	2	3	4	5	4	4	4	4	4	4	3	5	5	5	4
2	2	2	2	2	2	4	4	4	5	4	3	4	4	3	4	4	2	3	1	3	3	3	3	5	4	4	4	3	3	4	4
5	4	4	4	4	4	4	5	4	4	5	4	4	4	4	4	3	3	4	4	4	4	4	4	4	4	2	3	4	4	4	4
3	3	3	2	4	3	4	4	3	4	5	5	5	5	5	4	5	3	3	5	5	5	5	5	4	4	5	4	5	5	5	5
4	5	3	5	5	5	5	5	5	4	5	5	5	5	5	4	3	4	3	1	5	2	3	5	5	3	4	5	5	5	5	5
5	3	5	4	5	4	3	3	4	3	4	5	5	5	5	5	4	3	5	4	5	5	4	3	5	5	5	5	5	5	5	5
5	4	4	3	5	4	4	3	3	3	3	5	5	5	4	4	3	5	5	5	5	5	5	3	3	3	2	1	3	3	3	4
3	4	4	3	3	3	3	3	3	3	3	4	4	3	3	5	4	4	5	4	5	5	5	3	4	3	3	3	4	3	5	4
4	4	3	3	4	4	2	2	1	1	1	1	1	1	1	1	1	1	2	1	2	2	1	1	1	2	1	1	2	2	2	2
4	4	3	4	4	5	5	4	4	4	4	5	3	2	5	4	4	4	4	5	5	5	5	5	4	4	4	3	4	3	3	3
3	3	3	3	4	3	3	3	3	3	4	3	3	3	3	3	3	3	3	3	4	3	3	4	3	5	3	3	3	3	3	3
4	4	4	4	4	4	5	4	4	4	4	3	5	5	5	3	4	4	4	2	5	5	3	3	3	3	3	3	3	3	4	3
4	4	4	3	5	4	3	3	2	1	2	5	4	3	4	5	4	3	4	4	5	5	4	5	4	5	4	4	4	5	3	4
5	4	4	4	4	3	1	2	3	2	4	3	3	3	3	4	2	4	3	1	4	3	3	3	3	4	3	2	3	3	2	3
5	4	4	4	3	4	5	5	5	5	5	5	5	5	5	5	5	5	5	5	5	5	5	5	5	5	4	4	5	5	5	5
4	3	2	3	4	3	3	4	3	3	4	3	3	3	3	3	3	3	3	2	2	5	3	5	3	3	2	3	3	3	3	3
5	5	4	5	5	3	3	4	4	4	4	4	4	4	4	4	4	4	5	4	5	5	5	4	4	4	5	4	4	5	5	5
5	4	3	4	4	4	3	5	4	4	4	3	4	4	4	5	5	3	4	4	5	5	4	3	3	1	4	2	5	4	5	4
4	4	5	3	4	3	4	4	4	4	4	5	4	2	5	4	5	3	4	4	4	5	4	3	4	5	4	4	3	3	4	3
4	3	4	4	4	4	5	4	4	4	4	1	4	1	3	4	4	4	4	4	4	5	4	5	4	4	4	3	4	5	4	4
3	3	3	2	3	3	3	5	4	1	4	5	4	4	5	4	3	4	4	2	4	3	4	3	3	3	4	3	4	4	4	4
4	4	3	4	4	4	3	3	3	3	4	4	4	4	4	1	1	4	1	2	4	3	3	4	4	4	4	2	4	4	4	3
3	3	3	3	4	3	3	4	3	2	3	3	3	3	3	4	2	4	4	4	4	5	3	4	3	3	2	3	4	3	4	3
5	4	4	4	5	4	4	4	4	3	4	4	2	4	4	2	4	2	4	2	4	3	3	3	3	4	3	3	2	4	4	4
5	5	5	5	5	5	3	4	5	4	4	5	5	5	5	5	5	5	5	4	5	5	5	5	5	5	4	5	5	5	5	5
3	3	3	4	3	4	4	5	4	5	5	5	5	5	4	4	4	2	4	4	4	5	3	4	5	4	4	4	5	3	4	5
5	5	4	4	5	5	4	4	4	4	4	5	4	3	4	5	3	1	3	4	4	5	3	4	5	4	4	4	4	3	2	5
1	1	1	3	1	1	4	5	4	4	4	5	5	5	5	3	4	2	5	4	4	5	3	4	3	4	4	4	4	4	3	4
2	1	1	1	1	1	2	1	1	1	1	1	1	1	1	4	5	5	5	1	1	3	1	1	2	1	1	1	1	1	1	1
3	3	3	3	3	3	3	3	3	3	3	4	2	4	3	4	3	2	4	4	4	5	3	3	4	3	2	3	3	2	4	3
5	4	4	3	5	3	4	4	4	4	4	5	5	5	4	4	3	4	3	4	4	5	3	5	3	4	4	4	3	4	3	4
4	4	4	4	4	4	5	4	4	4	3	4	4	5	5	4	4	4	5	4	5	2	4	5	5	4	4	4	5	3	4	4
5	4	4	3	4	4	3	4	3	3	3	3	4	3	4	4	5	3	4	4	4	5	3	4	4	4	4	5	2	4	3	4
5	5	4	5	5	3	5	5	5	5	5	4	3	4	4	5	4	3	4	5	5	5	5	3	5	4	5	5	5	5	5	5
4	5	4	4	5	4	4	4	3	4	5	5	4	4	5	4	2	4	4	2	4	5	4	3	4	5	4	4	4	5	4	4
4	5	5	5	5	5	5	5	4	5	5	5	5	5	5	5	5	5	5	5	5	5	5	5	5	5	5	5	5	5	5	5
4	4	4	4	4	4	4	4	4	4	5	4	4	3	4	5	5	5	5	5	5	3	5	5	4	4	5	4	4	5	5	4
5	5	5	5	5	5	5	5	5	5	5	5	5	5	5	5	5	5	5	4	5	5	5	5	5	5	5	5	5	5	5	5
3	3	5	5	5	5	3	5	5	5	4	5	5	5	5	5	5	5	5	5	5	5	5	5	5	5	5	5	5	5	5	5
5	4	4	4	5	4	4	4	5	5	4	4	5	5	4	4	5	5	4	4	3	5	5	5	5	5	4	4	5	5	4	5
4	4	3	4	4	3	2	3	3	3	3	3	3	3	3	5	4	5	5	3	4	5	4	5	4	4	4	4	4	4	5	3
3	4	3	3	4	3	4	5	4	4	4	3	3	4	4	4	3	3	4	4	4	5	4	5	4	3	4	4	3	4	4	4
3	4	4	3	3	4	4	4	4	1	3	3	3	3	4	5	3	5	4	3	4	5	4	4	5	4	4	4	4	4	4	3
4	4	4	4	4	3	5	4	4	3	4	5	4	4	5	4	5	5	4	5	5	5	5	4	4	4	4	4	5	4	4	5
4	3	4	5	4	4	4	5	4	3	4	3	4	4	5	4	4	5	3	3	5	3	4	4	5	4	4	4	4	3	4	3
5	5	5	5	5	5	5	5	5	3	5	5	5	5	5	5	5	5	5	5	4	5	5	5	5	5	5	5	5	5	5	5
3	4	4	3	5	4	3	4	4	4	4	4	3	3	4	4	4	4	4	3	4	4	4	4	4	4	3	4	4	4	5	5
4	4	4	4	4	4	4	5	4	4	4	5	3	4	3	4	4	4	4	5	5	3	5	5	5	4	4	4	4	4	4	4
4	4	4	4	4	3	4	4	4	4	5	3	3	4	4	4	3	3	4	3	5	4	4	4	4	4	4	1	3	4	4	4
5	4	5	5	5	5	5	4	4	4	4	4	4	5	5	4	5	5	4	3	4	4	5	4	5	5	4	4	4	5	5	4
4	3	3	3	3	3	4	4	5	4	5	3	3	4	4	4	3	3	4	5	4	5	5	4	4	4	4	4	3	4	4	4
3	4	3	4	4	4	4	4	4	4	4	5	5	5	5	3	3	3	3	5	5	5	5	5	5	5	3	5	5	5	5	5
4	3	4	4	4	4	5	5	4	3	4	5	5	5	5	5	4	3	4	5	5	3	5	5	5	4	4	4	3	4	5	5
4	4	4	4	5	4	3	3	3	3	3	5	4	4	5	3	5	3	3	3	3	4	5	4	5	5	5	5	3	4	5	5
4	5	4	3	4	3	4	5	4	3	5	4	2	4	5	4	3	3	4	3	4	4	4	4	3	3	4	4	3	4	4	4
4	4	5	4	4	3	5	4	4	3	4	5	4	5	3	5	4	5	4	2	4	4	4	5	5	5	4	5	5	4	3	5
5	5	5	5	5	4	4	4	4	3	4	4	3	3	4	4	4	3	4	3	4	3	3	5	5	5	3	5	5	4	5	5
3	4	3	3	4	4	4	4	4	3	4	5	4	5	5	3	3	3	3	3	5	5	5	5	4	4	3	5	4	5	3	4
4	4	3	4	5	4	3	5	5	5	5	5	5	5	5	5	5	5	5	5	4	5	5	5	5	5	4	5	5	5	5	5
3	3	3	3	3	3	4	4	5	4	4	3	3	4	4	4	3	3	4	3	4	4	5	5	4	4	4	4	3	4	4	4
5	5	4	5	5	5	5	5	5	4	5	5	4	5	4	5	5	5	5	3	5	3	5	4	5	5	5	5	5	5	5	5
5	3	3	5	5	2	4	4	5	3	4	4	5	3	4	5	4	5	4	2	4	4	4	5	4	5	4	5	5	4	5	5
5	5	4	4	5	4	4	4	4	4	3	4	3	4	4	4	3	4	4	3	3	4	3	3	5	4	4	4	4	3	3	3
5	3	4	4	4	3	5	4	4	3	4	3	3	4	4	5	4	3	4	5	4	4	5	5	3	4	4	1	5	5	4	5
2	3	2	2	1	2	4	4	4	2	4	5	4	4	5	4	5	5	4	2	3	3	3	4	3	5	4	4	5	4	4	5
5	5	5	5	5	5	4	4	4	4	4	5	5	4	3	4	4	5	5	5	5	5	5	4	3	3	2	3	2	3	5	4
3	3	3	3	3	3	4	4	3	4	5	4	4	3	5	5	3	5	3	3	4	4	3	4	4	4	3	4	4	5	5	4
4	4	4	3	5	4	3	3	3	3	4	5	5	4	3	4	3	4	5	5	3	5	5	4	3	4	4	4	2	3	5	4
5	5	5	5	5	5	3	5	4	3	4	3	3	4	4	5	5	5	5	3	5	4	3	4	5	4	4	4	3	4	4	4
2	2	1	2	2	2	3	4	4	3	3	4	4	4	4	5	5	5	5	3	4	4	3	5	5	4	4	4	4	4	4	5
3	4	4	4	5	4	3	4	4	4	3	5	5	4	5	5	4	5	5	5	5	5	5	3	4	5	5	5	5	5	5	4
3	2	3	3	3	3	5	4	4	3	3	5	4	5	5	5	5	4	5	5	5	5	5	3	5	5	5	5	5	5	5	5
5	4	4	4	5	4	3	5	3	4	4	3	5	3	5	3	3	3	2	3	3	4	3	4	5	3	4	3	5	3	4	5
3	4	4	4	5	3	3	4	4	3	5	4	4	3	5	2	1	3	3	3	2	3	3	5	4	4	4	4	5	4	5	4
4	4	4	4	4	4	5	5	5	4	3	5	5	4	3	4	3	4	5	5	5	5	5	4	4	3	4	4	2	3	5	4
5	4	4	4	4	4	3	5	5	4	4	3	5	4	4	4	3	3	3	3	4	4	5	4	4	4	4	4	5	5	3	5
5	4	4	4	5	4	5	4	4	4	5	5	5	5	5	4	4	3	4	3	3	3	3	3	3	3	3	3	4	4	4	3
4	4	4	4	4	3	3	3	2	3	2	2	4	3	5	3	5	3	4	3	4	4	4	3	5	3	2	2	4	4	3	5
4	5	4	4	5	4	4	4	3	4	4	4	3	5	4	5	4	5	4	3	4	4	4	5	4	4	3	4	4	1	5	5
4	4	4	3	4	4	5	5	5	4	5	5	5	4	5	4	5	4	5	5	5	5	5	5	5	5	5	5	4	4	4	5
5	4	3	4	4	4	5	5	3	3	5	4	4	4	4	5	5	5	5	4	4	5	4	5	5	4	4	4	4	4	5	4
5	5	5	5	5	4	4	4	4	4	4	3	4	3	4	3	4	4	4	3	4	2	3	5	5	3	4	4	5	4	4	3
3	4	4	4	5	4	3	3	3	3	4	4	3	4	3	4	4	4	4	4	4	5	4	4	4	4	4	4	5	4	4	5
5	5	4	3	4	4	4	4	4	4	4	4	5	3	4	5	5	4	5	4	4	4	5	5	4	2	4	4	4	5	5	4
5	4	4	5	5	5	3	4	4	4	4	5	4	5	4	5	4	5	4	2	4	4	4	5	4	5	4	4	4	5	4	4
4	4	3	4	4	4	3	3	3	3	3	4	3	4	3	4	4	4	4	5	4	4	5	4	4	4	3	4	5	4	4	5
4	4	4	4	5	4	5	4	4	3	4	4	4	4	4	4	3	3	4	4	4	4	4	5	4	5	5	5	5	5	5	4
3	3	2	2	4	3	5	5	4	4	4	4	4	5	4	5	4	5	4	2	4	4	4	5	4	5	4	3	5	4	4	4
3	5	4	4	4	4	3	3	3	2	2	4	3	4	3	4	3	4	3	2	4	4	4	4	3	3	4	4	4	3	4	3
5	5	5	4	5	3	4	3	4	3	3	5	5	5	5	5	5	5	5	4	5	5	5	5	5	5	5	5	5	5	5	5
4	4	3	3	3	3	4	4	3	4	3	5	5	4	3	4	3	4	5	4	4	4	4	4	5	4	4	4	2	3	5	4
5	5	3	4	4	5	5	4	5	4	4	5	4	4	5	5	5	4	5	4	5	4	4	5	5	5	4	5	5	5	5	4
4	4	4	3	3	3	5	5	4	4	4	5	5	3	5	5	5	4	5	5	5	5	5	5	5	5	5	4	5	5	5	4
5	4	4	3	3	4	5	5	5	5	5	4	5	4	5	4	2	4	4	4	3	4	4	5	4	3	5	5	5	4	5	4
4	3	2	4	5	3	4	5	4	4	5	4	3	3	3	3	3	3	3	2	3	3	3	4	5	4	4	4	3	3	3	3
2	3	3	3	2	3	4	4	4	1	4	4	5	4	5	3	3	3	4	4	3	3	4	3	3	3	3	3	3	3	4	4
4	5	5	5	5	5	5	5	5	5	5	5	4	5	5	3	2	3	5	5	3	3	4	5	5	5	5	5	5	5	5	5
4	4	5	2	4	4	5	5	5	4	5	4	4	4	4	4	4	4	4	4	4	3	4	5	3	4	4	4	4	4	4	4
5	4	3	4	4	3	4	5	4	3	4	5	5	3	5	4	5	4	5	4	4	3	2	5	3	5	4	5	4	5	5	4
4	4	3	4	4	3	4	4	3	4	4	4	4	4	4	5	5	5	5	4	4	2	5	4	4	5	5	3	4	4	4	4
4	5	4	4	4	4	5	4	4	5	4	5	4	5	4	5	4	5	4	5	4	5	5	5	5	3	5	5	4	5	4	4
4	4	4	3	4	4	5	4	3	3	4	5	4	5	4	5	4	5	4	4	4	2	5	5	5	5	3	5	4	4	5	4
5	5	4	4	4	4	4	4	4	4	5	4	4	5	2	4	4	5	5	5	5	4	5	5	5	5	4	5	5	5	5	3
3	3	3	3	4	4	3	3	3	2	3	2	4	3	3	4	4	5	5	5	4	5	5	5	4	5	5	5	3	4	3	3
3	3	4	4	4	4	4	5	4	4	4	4	3	5	4	4	3	3	3	4	4	4	4	4	3	3	3	3	3	4	4	4
3	3	3	3	3	3	3	4	3	3	3	2	4	5	2	4	5	4	4	2	5	5	5	3	3	3	5	3	3	4	3	4
4	4	4	3	5	4	5	4	4	4	4	5	4	5	5	4	4	5	5	1	2	1	2	5	4	5	5	5	4	5	4	4
5	4	4	4	4	4	4	5	4	3	4	4	3	3	4	4	4	5	5	2	4	4	5	3	5	4	5	4	4	5	4	4
5	5	3	2	4	5	4	4	4	4	4	3	4	3	3	4	4	5	5	4	4	4	4	5	5	5	5	5	4	5	4	4
4	4	3	4	4	4	5	5	5	4	5	4	3	4	4	4	4	5	5	4	4	5	4	5	5	4	4	5	4	5	4	4
4	4	4	4	4	4	4	4	4	3	4	5	4	5	5	5	5	5	5	2	5	4	4	5	4	5	5	5	4	5	4	4
4	4	4	3	5	4	3	5	5	3	4	5	4	5	5	4	4	5	5	5	5	3	5	3	3	5	5	5	4	5	4	4
5	3	5	4	4	4	4	4	4	2	4	3	4	5	4	4	4	5	5	4	4	4	4	5	5	5	5	5	4	5	4	4
4	3	4	4	5	4	4	4	4	3	4	5	4	5	5	4	3	4	5	2	5	4	4	4	5	5	5	5	4	5	4	4
5	4	4	4	4	4	5	4	4	3	4	5	4	5	5	4	3	3	3	4	4	4	4	5	3	5	3	5	4	5	4	4
4	4	4	3	3	4	4	4	5	4	4	5	4	5	5	4	4	4	4	5	4	4	4	5	5	5	5	5	4	5	4	4
4	4	4	5	3	4	4	5	4	3	3	5	4	5	5	4	4	3	5	4	3	4	5	5	5	5	5	5	4	5	4	4
4	4	5	1	4	4	4	5	3	4	3	5	4	5	5	4	4	5	5	4	4	4	4	3	5	4	4	5	4	5	4	4
5	4	4	4	4	4	4	5	4	4	5	5	4	5	5	5	5	5	5	4	4	4	4	5	5	5	5	5	4	5	4	4
3	3	3	3	4	3	4	5	4	4	4	5	4	5	5	4	4	5	5	4	5	4	4	5	5	5	5	5	4	5	4	4
4	3	4	5	3	4	5	5	4	4	4	5	4	5	5	4	4	5	5	4	4	4	4	5	5	5	5	4	4	5	4	4
5	4	3	3	5	4	4	4	4	3	4	5	4	5	5	4	4	5	5	4	4	4	4	5	3	5	5	5	4	5	4	4
5	4	4	4	4	4	4	5	4	3	4	5	4	5	5	4	4	5	5	5	5	4	5	5	3	2	1	4	4	5	4	4
4	3	5	4	4	4	4	5	4	4	4	5	4	5	5	4	4	5	5	2	4	4	4	3	5	5	5	5	4	5	4	4
4	4	4	4	5	4	4	5	4	4	4	5	4	5	4	4	4	5	5	3	3	3	2	5	5	5	5	3	4	5	4	4
4	5	4	3	3	4	5	4	5	4	4	5	4	5	5	4	4	5	5	4	4	4	5	3	5	5	5	5	4	5	4	4
5	3	4	4	4	4	4	3	3	3	3	4	5	5	4	3	4	3	4	3	4	4	4	3	3	3	3	3	4	3	4	3
4	3	4	4	4	4	3	3	3	1	3	4	4	4	4	3	1	2	1	4	3	1	2	3	3	3	3	3	1	3	3	3
4	4	4	3	4	4	4	4	4	5	4	4	4	5	4	2	4	5	5	3	3	3	2	3	3	3	3	3	5	4	2	4
4	4	4	4	4	4	4	4	4	4	5	4	4	5	4	5	4	5	4	4	5	4	4	5	5	5	5	3	4	5	4	5
4	5	4	4	4	4	3	5	5	5	5	4	2	4	3	5	5	5	5	3	5	5	5	5	5	5	5	5	5	5	5	5
4	4	3	4	4	4	4	4	4	4	3	3	5	3	4	5	4	4	4	3	4	4	4	4	4	4	3	3	5	3	5	3
4	5	5	5	5	5	5	5	5	5	5	5	5	5	5	5	5	5	5	5	5	5	5	5	5	5	4	5	5	5	5	5
2	1	1	1	3	1	4	3	4	3	3	5	3	3	5	3	1	4	5	3	2	1	1	3	4	4	3	3	3	1	1	3
4	5	4	4	4	4	4	4	4	3	3	4	4	3	5	4	4	4	4	4	5	4	5	4	3	4	3	3	4	4	5	4
4	5	4	4	5	4	4	4	4	4	4	4	4	4	4	4	4	4	4	4	5	4	4	4	4	4	4	4	4	4	4	4
4	4	4	4	4	4	4	4	4	4	1	3	3	3	3	3	3	3	3	3	4	4	4	5	5	5	3	5	3	3	3	3
4	5	4	4	4	4	4	4	4	4	5	5	4	5	5	4	3	4	4	4	4	4	4	3	4	2	3	3	4	4	3	4
4	4	4	3	4	4	5	4	3	4	5	5	5	5	5	5	3	1	3	4	5	4	4	5	3	4	5	5	4	5	4	3
5	5	4	5	4	4	3	4	4	3	4	5	4	4	4	5	3	4	4	5	5	4	5	4	4	5	4	4	4	3	4	4
5	5	4	4	4	4	3	3	3	3	3	5	5	5	5	2	3	3	4	3	5	4	3	4	4	3	3	3	2	3	2	4
3	4	4	4	4	4	4	4	4	4	4	3	3	3	4	3	3	3	3	4	4	3	3	3	3	3	3	1	3	2	4	3
5	4	4	4	4	3	4	4	4	4	4	4	4	5	5	2	5	2	5	4	4	4	5	4	3	4	4	4	5	2	5	2
5	5	5	5	5	5	4	4	4	4	5	5	5	5	5	5	5	3	5	5	5	5	5	4	4	4	4	4	3	3	3	3
3	3	3	4	3	4	4	4	4	3	4	3	3	3	3	3	3	3	3	4	4	4	4	3	4	3	3	3	3	3	3	3
4	4	5	4	4	4	4	5	4	4	4	5	4	5	4	5	4	4	5	4	4	4	4	5	5	5	4	5	4	3	3	4
4	5	5	5	4	5	4	5	5	5	5	5	5	5	4	5	5	5	5	5	5	5	5	5	5	5	5	5	5	5	5	5
5	4	5	4	5	5	5	5	4	3	4	4	5	4	5	4	4	5	5	5	5	5	5	5	5	5	3	4	5	5	4	5
5	4	4	1	5	3	4	4	4	4	4	5	5	5	5	4	3	5	4	4	4	4	5	3	4	5	1	4	4	3	5	4
4	4	4	5	4	3	5	4	4	4	4	4	4	5	5	4	3	5	4	3	4	4	4	5	5	5	3	5	3	5	4	5
4	5	4	3	4	3	3	4	3	4	4	4	3	5	3	5	5	5	2	3	3	3	3	5	4	4	3	3	5	2	4	3
4	4	4	4	3	5	4	5	4	4	4	4	5	4	4	5	4	4	5	3	5	4	4	5	4	4	4	4	4	4	5	4
4	3	4	4	3	3	3	3	3	3	4	4	4	3	4	1	1	1	1	3	4	4	3	3	3	3	3	3	3	4	4	4
4	4	4	4	4	4	3	3	3	3	3	4	3	3	4	4	3	4	3	3	4	4	4	3	3	3	3	2	4	4	3	4
5	4	4	4	5	4	4	5	4	3	4	5	4	4	4	5	4	4	5	5	4	4	5	4	4	4	4	4	4	4	4	4
4	4	4	2	4	4	2	3	3	3	3	4	4	4	4	5	5	4	5	3	4	4	4	5	4	4	4	4	4	4	4	3
5	4	4	5	4	4	5	5	4	5	5	3	4	3	4	3	4	3	4	3	4	4	4	4	4	4	4	4	4	4	5	4
4	4	4	4	4	4	4	5	4	4	5	5	4	5	5	4	5	5	5	5	5	4	5	4	5	5	4	5	4	5	4	4
5	3	4	4	4	4	4	4	4	4	4	5	4	5	5	3	5	5	3	3	4	4	4	3	3	4	3	2	4	3	4	4
4	4	3	4	5	4	4	5	4	3	4	4	5	3	4	5	4	3	5	3	4	4	5	4	5	4	4	4	5	4	4	4
4	4	3	3	4	4	3	3	3	3	3	4	3	2	4	4	3	3	4	3	4	4	4	3	4	4	4	4	4	5	5	4
5	5	3	5	5	5	3	4	4	4	4	4	3	5	4	4	5	5	5	1	1	1	1	5	5	4	4	3	5	4	5	4
4	4	4	4	5	4	4	4	4	4	3	4	5	4	5	4	4	4	3	3	5	4	4	3	4	3	5	2	4	4	4	4
4	4	4	3	4	4	4	4	4	4	4	3	4	4	4	3	4	4	3	3	4	4	4	5	3	4	3	4	3	4	4	3
4	3	3	5	3	3	4	3	3	3	3	3	4	3	3	5	4	5	5	3	4	4	3	5	3	3	3	3	4	3	3	3
5	5	3	5	5	5	3	4	3	2	3	5	2	4	5	4	5	5	4	5	5	5	5	3	4	3	1	5	5	5	4	5
3	4	4	4	4	5	5	5	5	5	5	5	4	4	5	2	1	1	1	3	4	4	3	5	5	5	5	4	4	4	5	4
4	4	4	4	4	4	4	5	3	4	4	5	4	3	4	4	2	1	3	5	3	5	4	5	4	4	4	3	4	4	5	4
5	4	4	3	4	4	4	4	4	4	5	5	3	3	4	5	4	4	5	4	4	4	4	3	3	3	3	3	4	3	4	4
